# Supplementary material for: The Effectiveness of a Functional Preconditioning Program in Reducing Musculoskeletal Injuries in a Tactical Population
Source: Sports (Basel). 2026 Jun 23;14(7):260. doi: 10.3390/sports14070260 (PMC13418989; doi:10.3390/sports14070260)
Supplement: Supplementary file 1 [file sports-14-00260-s001.zip]

Archive with 1 entries (1 files):
- sports-4307746-supplementary.pdf
